# Supplementary material for: Absolute direction in organelle movement
Source: Ecol Evol. 2024 Aug 6;14(8):e70092. doi: 10.1002/ece3.70092 (PMC11301659; doi:10.1002/ece3.70092)
Supplement: Supplementary file 1 — Code S1. [file ECE3-14-e70092-s001.R]

# This supplement contains the two functions to transform tracks as stated in
# the paper "Absolute direction in organelle movement".

## 1) Functions to transform tracks ############################################

# Function to transform input track into new track with the same step lengths as
# in track, but where the relative angle between increments equals the absolute
# angle of increments from input track
from_absolute_to_relative <- function(track) {
  # track: Matrix or data frame with two columns containing x and y coordinates

  # Transform into matrix
  track <- as.matrix(track)

  # Track is shifted to start at origin
  track <- sweep(track, 2, track[1, ], `-`)

  increments <- apply(X = track, MARGIN = 2, FUN = diff)
  stepsizes <- sqrt(apply(X = increments^2, MARGIN = 1, FUN = sum))
  absolute_angles <- atan2(increments[, 2], increments[, 1])

  # Obtain relative angles by taking cumulative sum of absolute angles
  new_angles <- cumsum(absolute_angles)

  # Positions of new track are calculated where the relative angle between
  # increments equals the absolute angles of increments from track
  x <- c(0, cumsum(stepsizes * cos(new_angles)))
  y <- c(0, cumsum(stepsizes * sin(new_angles)))

  track_absolute_to_relative <- data.frame(x, y)

  return(track_absolute_to_relative)
  
}

# Function to transform input track into new track with the same step lengths as
# in track, but where the absolute angles of increments equal the relative
# angles between increments from input track
from_relative_to_absolute <- function(track) {
  # track: Matrix or data frame with two columns containing x and y coordinates

  # Transform into matrix
  track <- as.matrix(track)

  # Track is shifted to start at origin
  track <- sweep(track, 2, track[1, ], `-`)

  increments <- apply(X = track, MARGIN = 2, FUN = diff)
  stepsizes <- sqrt(apply(X = increments^2, MARGIN = 1, FUN = sum))
  increments <- rbind(c(0, 0), increments)
  relative_angles <- rep(NA, nrow(increments) - 1)

  # Relative angles between increments of track are calculated
  for (i in 1:(nrow(increments) - 1)) {
    vector1 <- increments[i, ]
    vector2 <- increments[i + 1, ]
    relative_angles[i] <- atan2(vector2[2], vector2[1]) - atan2(vector1[2], vector1[1])
  }

  # Positions of new track are calculated where the absolute angle of
  # increments equals the relative angle between increments from track
  x <- c(0, cumsum(stepsizes * cos(relative_angles)))
  y <- c(0, cumsum(stepsizes * sin(relative_angles)))

  track_relative_to_absolute <- data.frame(x, y)

  return(track_relative_to_absolute)
  
}

## 2) Auxiliary Function for track simulation ##################################

# This function simulates a Random Walk with a specified number of change points
# in the absolute movement direction and step length, note that the directions in 
# the parameter thetas are assumed to be in degrees.
rw_changepoints <- function(rs, thetas, b, sigma, number_of_steps, position_cps = NA) {
  if (length(thetas) != length(rs)) {
    return("STOP: Need same number of CP in theta and r!")
  }

  thetas <- thetas * pi / 180

  if (all(!is.na(position_cps))) {
    nsteps_between_cp <- c(position_cps[1], diff(position_cps), number_of_steps - tail(position_cps, n = 1))
    if (position_cps[1] != 0) {
      position_cps <- c(0, position_cps)
    }
  }
  if (any(is.na(position_cps))) {
    nsteps_between_cp <- rep(ceiling(number_of_steps / length(thetas)), length(thetas))
    position_cps <- seq(from = 0, to = length(thetas), by = 1) * nsteps_between_cp[1]
  }

  t_list <- list()

  b_1 <- c(b[1])
  b_2 <- c(b[2])

  X1 <- c()
  X2 <- c()

  for (i in 1:(length(thetas))) {
    b_1[i + 1] <- b_1[i] + position_cps[i + 1] * (rs[i] * cos(thetas[i]) - rs[i + 1] * cos(thetas[i + 1]))
    b_2[i + 1] <- b_2[i] + position_cps[i + 1] * (rs[i] * sin(thetas[i]) - rs[i + 1] * sin(thetas[i + 1]))

    t_list[[i]] <- seq(from = position_cps[i]+1, by = 1, length.out = nsteps_between_cp[i])

    X1_loop <- t_list[[i]] * rs[i] * cos(thetas[i]) + b_1[i]
    X2_loop <- t_list[[i]] * rs[i] * sin(thetas[i]) + b_2[i]

    X1 <- c(X1, X1_loop)
    X2 <- c(X2, X2_loop)
  }

  X1 <- X1 + cumsum(rnorm(n = length(X1), sd = sigma))
  X2 <- X2 + cumsum(rnorm(n = length(X2), sd = sigma))

  data <- cbind(X1, X2)
  colnames(data) <- c("x", "y")
  return(data)
  
}


## 3) Example ##################################################################
# Here the transformation of a track and the fitting of a HMM to the transformed
# track with the moveHMM package are demonstrated

# Simulate a track with three change points in step length and movement
# direction. There are two states.
set.seed(1)
cps <- c(300, 600, 900)
track <- rw_changepoints(rs = c(1, 0.5, 1, 0.5),
                         thetas = c(-30, 75, -30, 75),
                         b = c(0, 0),
                         sigma = 0.4,
                         number_of_steps = 1000,
                         position_cps = cps)

# Plot of the track with marked change points
library(MASS)
eqscplot(track[, 1], track[, 2], 
         type = "l", main = "Simulated track", xlab = "x", ylab = "y")
points(track[cps, 1], track[cps, 2],
       col = "green3", pch = 19, cex = 1.5)
legend("topright",legend="changepoints",col="green3",pch=19)

# Transform track such that the new relative angles between increments equal the
# absolute angles in track
track_transformed <- from_absolute_to_relative(track = track)

# Plot of transformed track
eqscplot(track_transformed[, 1], track_transformed[, 2],
  type = "l", main = "Transformed track", xlab = "x", ylab = "y")
points(track_transformed[cps, 1], track_transformed[cps, 2],
  col = "green3", pch = 19, cex = 1.5)
legend("topright",legend="changepoints",col="green3",pch=19)


# Create moveData object. The angles in column 'angle' are the absolute angles
# of the increments in track. Therefore a circular distribution is fitted for
# the absolute movement direction in track.
data <- moveHMM::prepData(trackData = track_transformed, type = "UTM")

# Fit HMM
fittedmoveHMM <- moveHMM::fitHMM(
  data = data, nbStates = 2,
  stepPar0 = c(0.9, 1.4, 0.1, 0.1),
  anglePar0 = c(0.6, -2.4,  0.5,  0.5))

# View results. The histogram with 'turning angles' on the x-axis shows 
# the turning angles of the transformed track, i.e., the absolute angles
# of the original track. The mean directions of the turning angle distributions
# are close to the absolute movement directions chosen for simulation (line 133), i.e.,
# 1.298843*180/pi = 74.41822 and -0.5319969*180/pi = -30.48118
plot(fittedmoveHMM)

# Plot viterbi path onto track
viterbipath <- moveHMM::viterbi(m = fittedmoveHMM)
eqscplot(track[, 1], track[, 2], 
         type = "l", main = "Simulated track", xlab = "x", ylab = "y")
points(track[, 1], track[, 2], 
       col = ifelse(viterbipath == 1, "orange", "blue"), pch = 19, cex = 0.02)
points(track[cps, 1], track[cps, 2], 
       col = "green3", pch = 19, cex = 1.5)
legend("topright",legend=c("changepoints","state 1","state 2"),
       col=c("green3","orange","blue"),pch=19)

# Simulate track with the function provided in moveHMM. Note that the turning
# angle distribution fitted in fittedmoveHMM corresponds to the distribution of
# absolute angles in track.
track_sim <- moveHMM::simData(nbAnimals = 1, model = fittedmoveHMM)

# Plot simulated track
eqscplot(track_sim$x, track_sim$y,
  type = "l", main = "Simulated track", xlab = "x", ylab = "y")

# Transform simulated track 'back'
track_sim_transformed <- from_relative_to_absolute(track = track_sim[, c("x", "y")])

# Plot Transformed simulated track
eqscplot(track_sim_transformed$x, track_sim_transformed$y,
  type = "l", main = "Transformed simulated track", xlab = "x", ylab = "y")


## 4) Application to track 102 from the Plastid data set #######################
# Here the process of fitting a 3-state HMM on track 102 from the Plastid data 
# set with the function fitHMM from the moveHMM package is illustrated. The track
# is transformed as explained in 3).
# For this to work please download the data set from dryad using the link: 
# https://doi.org/10.5061/dryad.5hqbzkhfd 
# and save the data in your working directory.

# Load Plastid data set. 
data_plastid_2D <- read.csv(file = "plastid_movement_tracks_pca_2D_2019.csv")

# Select track 102
track102 <- data_plastid_2D[data_plastid_2D$TRACK_ID == 102, ]

# Transform track 102 as illustrated in 3)
track102_transformed <- from_absolute_to_relative(track = track102[, c(2, 3)])

# Create a MoveObject
data <- moveHMM::prepData(trackData = track102_transformed, type = "UTM")

# For various starting parameters fit a HMM with three states on the transformed
# track
fitted_models <- list()
i <- 1
for (mu01 in c(0.1)) {
  for (mu02 in c(0.1, 0.8)) {
    for (mu03 in c(0.1, 0.4)) {
      for (sigma01 in c(0.1)) {
        for (sigma02 in c(0.1, 0.5)) {
          for (sigma03 in c(0.1, 0.5)) {
            for (anglemean01 in c(0)) {
              for (anglemean02 in c(0, pi / 2)) {
                for (anglemean03 in c(0, pi / 2)) {
                  for (kappa01 in c(0.5)) {
                    for (kappa02 in c(0.2, 0.8)) {
                      for (kappa03 in c(0.4, 0.6)) {
                        # Prepare starting parameter for step length distribution
                        mu0 <- c(mu01, mu02, mu03)
                        sigma0 <- c(sigma01, sigma02, sigma03)

                        # If step length == 0 exist, a zero mass is necessary
                        whichzero <- which(data$step == 0)
                        if (length(whichzero) / nrow(data) != 0) {
                          zeromass0 <- runif(3, 0, 1)
                          stepPar0 <- c(mu0, sigma0, zeromass0)
                        } else {
                          stepPar0 <- c(mu0, sigma0)
                        }

                        # Prepare starting parameter for angle distribution
                        angleMean0 <- c(anglemean01, anglemean02, anglemean03)
                        kappa0 <- c(kappa01, kappa02, kappa03)
                        anglePar0 <- c(angleMean0, kappa0)

                        # Fit HMM
                        result <- tryCatch(
                          moveHMM::fitHMM(
                            data = data,
                            nbStates = 3,
                            stepPar0 = stepPar0,
                            anglePar0 = anglePar0,
                            formula = ~1
                          ),
                          warning = function(w) w
                        )

                        # If the fitting of the model does not give a warning,
                        # save fitted model
                        if (inherits(result, "warning")) next
                        fitted_models[[i]] <- result
                        i <- i + 1
                      }
                    }
                  }
                }
              }
            }
          }
        }
      }
    }
  }
}

# Select the value of the log-likelihood for the chosen parameter set of each model
minimum_likelihood <- unlist(lapply(fitted_models, function(m) m$mod$minimum))

# Select the best model
which_best <- which.min(minimum_likelihood)
best_model <- fitted_models[[which_best]]

# Plot the best model
plot(best_model)

# Plot Viterbi path of best model onto original track 102 (cf. Fig. 2C)
viterbi_path <- moveHMM::viterbi(m = best_model)
viterbi_colors_threestate <- viterbi_path
viterbi_colors_threestate[viterbi_colors_threestate == 1] <- "green4"
viterbi_colors_threestate[viterbi_colors_threestate == 2] <- "red"
viterbi_colors_threestate[viterbi_colors_threestate == 3] <- "blue"
index_state_change <- c(0, which(!diff(viterbi_path) == 0), length(viterbi_path))
library(MASS)
eqscplot(track102[, 2], track102[, 3],
  type = "l", main = "Track 102", xlab = "x", ylab = "y"
)
legend("bottomright",
  legend = c("state 1", "state 2", "state 3"),
  col = c("green4", "red", "blue"), pch = 19, ncol = 3, cex = 0.8
)
for (i in 1:(length(index_state_change) - 1)) {
  lines(
    x = track102[(index_state_change[i] + 1):(index_state_change[i + 1] + 1), 2],
    y = track102[(index_state_change[i] + 1):(index_state_change[i + 1] + 1), 3],
    col = viterbi_colors_threestate[index_state_change[i + 1]], lwd = 3
  )
}
points(track102[, 2], track102[, 3],
  col = viterbi_colors_threestate, pch = 19, cex = 1
)


## 5) Example - Alternative ####################################################
# An alternative way of obtaining the fitted model in 3) without transforming
# the track

# (Same as in section 3) Simulate a track with three change points in step 
# length and movement direction. There are two states.
set.seed(1)
cps <- c(300, 600, 900)
track <- rw_changepoints(rs = c(1, 0.5, 1, 0.5),
                         thetas = c(-30, 75, -30, 75),
                         b = c(0, 0),
                         sigma = 0.4,
                         number_of_steps = 1000,
                         position_cps = cps)

# Calculate absolute angles of the increments 
increments <- apply(X = track,MARGIN = 2,FUN = diff)
absolute_angles <- c(atan2(increments[,2],increments[,1]),NA)

# Create data frame with x and y positions and absolute angles
data_track <- as.data.frame(cbind(track,absolute_angles))

# Create moveData object
data_moveHMM <- moveHMM::prepData(trackData = data_track,type = 'UTM',coordNames = c('x','y'))

# Delete the column 'angle' containing the relative angles
data_moveHMM_small <- data_moveHMM[,c("ID","step","absolute_angles","x","y")]

# Rename column 'absolute_angles' to 'angle' 
colnames(data_moveHMM_small) <- c("ID","step","angle","x","y")

# Set first entry in 'angle' to NA for comparable results
data_moveHMM_small[1,'angle'] <- NA

# Fit HMM
fittedmoveHMM_alternative <- moveHMM::fitHMM(data = data_moveHMM_small, 
                                             nbStates = 2,
                                             stepPar0 = c(0.9, 1.4, 0.1, 0.1),
                                             anglePar0 = c(0.6, -2.4,  0.5,  0.5))

# View results. 
plot(fittedmoveHMM_alternative)

# Note that the results are the same up to the fourth position after the decimal
# point. See for example 
fittedmoveHMM$mle$stepPar
fittedmoveHMM_alternative$mle$stepPar
